# Supplementary material for: BDNF, DRD4, and HTR2A Gene Allele Frequency Distribution and Association with Mental Illnesses in the European Part of Russia
Source: Genes (Basel). 2024 Feb 14;15(2):240. doi: 10.3390/genes15020240 (PMC10887670; doi:10.3390/genes15020240)
Supplement: Supplementary file 1 [file genes-15-00240-s001.zip]

Archive with 1 entries (1 files):
- genes-2775310-supplementary.pdf
